# Supplementary material for: Motivation and social-cognitive abilities in older adults: Convergent evidence from self-report measures and cardiovascular reactivity
Source: PLoS One. 2019 Jul 10;14(7):e0218785. doi: 10.1371/journal.pone.0218785 (PMC6619662; doi:10.1371/journal.pone.0218785)
Supplement: S1 Dataset — (XLSX) [file pone.0218785.s002.xlsx]

## Sheet: data
id	age_group	condition	gender	age	education	medications	ace_r	MT_Emotion_recognition	MT_ctrl_sound_recognition	AT_Cognitive	AT_GoalDirected	AT_Random	Verbal_reasoning	Verbal_knowledge	SR_Motivation_MT	SR_Motivation_AT	SR_Motivation_averaged	Baseline_SBP	MT_SBP	AT_SBP	MT_SBPr	AT_SBPr	SBPr_averaged
g1	1	0	1	20	#NULL!	1	#NULL!	16	20	19	19	1	27	27	6	5.8	5.9	138.667	127.333	146.667	-11.3333	8	-1.66667
g10	1	1	2	19	3	1	#NULL!	15	20	31	26	9	26	31	5.4	5	5.2	111.667	113.667	118.333	2	6.66667	4.33333
g11	1	1	1	20	3	1	#NULL!	13	19	34	21	0	30	32	4.2	5	4.6	112.333	105.333	123.667	-7	11.3333	2.16667
g13	1	0	2	19	3	1	#NULL!	18	18	31	21	3	22	28	4.2	5.6	4.9	127.333	128.333	127.333	1	0	0.5
g14	1	0	2	20	3	1	#NULL!	14	14	34	23	3	29	31	5.6	5.2	5.4	115	116	115.667	1	0.666667	0.833333
g15	1	1	2	35	3	1	#NULL!	15	20	25	25	4	31	31	6.6	6.4	6.5	100.667	99	93.6667	-1.66667	-7	-4.33333
g16	1	1	2	21	3	1	#NULL!	18	18	31	19	0	32	31	6.2	6.4	6.3	141.333	138.333	128.5	-3	-12.8333	-7.91667
g17	1	0	2	20	3	1	#NULL!	21	13	32	25	0	34	31	4.2	2.4	3.3	119.667	125	120.333	5.33333	0.666667	3
g18	1	1	2	19	3	1	#NULL!	16	17	30	23	0	26	37	3	2.2	2.6	111	111.333	114	0.333333	3	1.66667
g19	1	0	2	21	3	1	#NULL!	12	17	14	13	0	15	23	3.4	3.8	3.6	123.667	119	120.333	-4.66667	-3.33333	-4
g2	1	1	1	22	#NULL!	1	#NULL!	16	16	27	20	5	30	30	3.8	3	3.4	84.6667	85	90.3333	0.333333	5.66667	3
g20	1	1	2	20	3	1	#NULL!	24	19	38	25	0	27	35	4	4.2	4.1	109.333	109	115.333	-0.333333	6	2.83333
g23	1	0	1	20	3	1	#NULL!	19	18	23	19	0	30	33	5	5.2	5.1	117.667	115.333	119.667	-2.33333	2	-0.166667
g25	1	1	2	20	3	1	#NULL!	13	21	31	17	10	20	28	4.8	3.6	4.2	109.667	102	113.333	-7.66667	3.66667	-2
g26	1	1	1	21	3	1	#NULL!	18	18	31	19	4	29	27	6.4	4.6	5.5	96.6667	94.6667	93.6667	-2	-3	-2.5
g27	1	1	2	19	3	1	#NULL!	17	19	27	17	0	21	34	5	5.8	5.4	107	92	116	-15	9	-3
g29	1	1	1	19	3	1	#NULL!	16	20	28	21	0	28	35	5.2	3.6	4.4	118.667	113.667	115	-5	-3.66667	-4.33333
g3	1	0	2	18	3	1	#NULL!	15	16	29	18	4	25	26	7	5.8	6.4	117.667	114.667	137.333	-3	19.6667	8.33333
g30	1	1	2	18	3	1	#NULL!	18	14	32	21	6	29	30	3.8	4	3.9	114.333	103.667	117.5	-10.6667	3.16667	-3.75
g31	1	0	2	19	3	1	#NULL!	14	17	#NULL!	17	0	26	34	4.8	5.4	5.1	119.667	120	138	0.333333	18.3333	9.33333
g32	1	1	1	19	3	1	#NULL!	9	17	33	27	4	31	34	3.2	3.6	3.4	114.667	113.667	122.667	-1	8	3.5
g34	1	0	1	19	3	1	#NULL!	9	17	32	21	0	19	26	5.4	4.2	4.8	123	130	144.5	7	21.5	14.25
g35	1	0	2	21	3	1	#NULL!	19	16	23	19	2	29	27	6.6	5.6	6.1	111	114.333	124	3.33333	13	8.16667
g36	1	0	2	19	3	1	#NULL!	16	16	27	20	0	26	22	4	4.2	4.1	91	113.667	119.667	22.6667	28.6667	25.6667
g37	1	0	2	18	3	1	#NULL!	19	14	30	24	0	29	31	5.6	4.4	5	125.667	119.333	121	-6.33333	-4.66667	-5.5
g38	1	0	1	23	4	1	#NULL!	19	21	30	22	0	28	35	3.8	3.8	3.8	136.667	123.667	110.667	-13	-26	-19.5
g39	1	0	2	#NULL!	4	1	#NULL!	14	15	25	20	0	32	34	4.4	4.8	4.6	124.667	126	118	1.33333	-6.66667	-2.66667
g4	1	0	1	20	4	1	#NULL!	20	20	26	17	4	31	29	4.8	3.4	4.1	119.333	129	128.333	9.66667	9	9.33333
g40	1	1	2	23	4	1	#NULL!	21	19	32	21	3	29	34	4.6	5	4.8	112	118.667	120.333	6.66667	8.33333	7.5
g41	1	0	1	20	3	1	#NULL!	18	19	28	20	0	28	31	4.2	5.2	4.7	116.333	123.333	120.667	7	4.33333	5.66667
g42	1	1	2	21	5	1	#NULL!	11	16	27	19	5	30	27	4.8	4.8	4.8	123.667	121.667	123.667	-2	0	-1
g43	1	1	2	19	3	1	#NULL!	20	17	40	24	7	31	27	5.4	6	5.7	102	104	103.667	2	1.66667	1.83333
g44	1	1	2	19	3	1	#NULL!	16	14	27	18	2	21	28	6.2	5.4	5.8	111.333	123.667	107	12.3333	-4.33333	4
g45	1	0	2	19	3	1	#NULL!	17	18	25	23	3	28	29	4.6	5.2	4.9	121.333	128	147	6.66667	25.6667	16.1667
g46	1	0	2	28	4	1	#NULL!	16	19	27	23	0	31	36	5.4	5.4	5.4	112.333	104.667	112	-7.66667	-0.333333	-4
g47	1	1	2	19	3	1	#NULL!	17	19	29	22	5	25	29	5.8	2.6	4.2	104	102.333	106.333	-1.66667	2.33333	0.333333
g49	1	1	2	29	3	1	#NULL!	13	16	30	30	15	19	27	6.6	6.6	6.6	119	118.667	115	-0.333333	-4	-2.16667
g5	1	0	2	19	3	1	#NULL!	14	18	37	16	0	30	28	2.8	4.2	3.5	109	104.333	110.667	-4.66667	1.66667	-1.5
g50	1	1	2	19	3	1	#NULL!	18	15	36	20	0	25	24	5.6	5.2	5.4	127.667	127	138	-0.666667	10.3333	4.83333
g51	1	0	2	21	3	1	#NULL!	19	22	29	24	1	27	33	2.4	2.2	2.3	140	131.333	131.667	-8.66667	-8.33333	-8.5
g53	1	0	2	18	3	1	#NULL!	16	16	31	20	3	26	25	6	6	6	106.667	105.333	118	-1.33333	11.3333	5
g54	1	0	1	27	3	1	#NULL!	13	16	35	23	0	27	24	4.4	4	4.2	116	120.333	124.333	4.33333	8.33333	6.33333
g55	1	0	2	27	3	1	#NULL!	19	17	35	19	2	36	27	5	4.6	4.8	122.667	117.333	121	-5.33333	-1.66667	-3.5
g56	1	1	2	20	3	1	#NULL!	20	19	32	20	8	29	31	5.6	5.4	5.5	119.333	121.333	126	2	6.66667	4.33333
g57	1	0	2	19	3	1	#NULL!	18	15	38	19	0	23	24	5.6	5	5.3	118	113.333	132.667	-4.66667	14.6667	5
g58	1	1	2	19	3	1	#NULL!	18	20	30	20	2	24	29	5	3.6	4.3	114.667	116	123	1.33333	8.33333	4.83333
g59	1	1	2	19	3	1	#NULL!	16	13	34	25	0	26	28	4.4	3	3.7	95.3333	84.3333	95	-11	-0.333333	-5.66667
g6	1	0	2	19	3	1	#NULL!	19	18	23	16	0	22	30	4.8	5	4.9	123.667	111.333	140.667	-12.3333	17	2.33333
g60	1	1	2	20	3	1	#NULL!	20	17	30	23	0	18	27	4.2	3.8	4	100.667	94.6667	97.6667	-6	-3	-4.5
g61	1	1	2	18	3	1	#NULL!	16	19	27	20	0	24	27	4.4	5.6	5	133.333	141	116.5	7.66667	-16.8333	-4.58333
g62	1	0	2	19	3	1	#NULL!	17	16	33	21	0	33	28	4.8	6	5.4	104	107.333	106.667	3.33333	2.66667	3
g63	1	0	2	19	3	1	#NULL!	15	13	34	23	2	29	28	5.2	6.2	5.7	118.333	108.667	111.5	-9.66667	-6.83333	-8.25
g65	1	0	2	18	3	1	#NULL!	16	16	29	14	0	21	27	3.8	2.4	3.1	123.667	119.667	123.667	-4	0	-2
g66	1	1	2	20	3	1	#NULL!	17	14	30	18	2	25	30	5.2	4.4	4.8	117.333	118	117	0.666667	-0.333333	0.166667
g7	1	1	1	20	3	1	#NULL!	12	16	29	22	1	20	24	4.6	4	4.3	129.333	123	122.667	-6.33333	-6.66667	-6.5
g8	1	1	2	20	3	1	#NULL!	19	15	37	25	1	32	27	5	4.6	4.8	112.667	98.3333	113.333	-14.3333	0.666667	-6.83333
g9	1	1	1	27	4	1	#NULL!	19	23	37	32	8	24	36	5.6	5.6	5.6	117	134.667	133	17.6667	16	16.8333
o03	2	0	2	74	4	4	94	16	15	20	23	7	27	37	4.6	5.2	4.9	138	141.333	152.5	3.33333	14.5	8.91667
o06	2	0	2	75	3	1	95	14	22	32	26	17	22	33	6.2	5	5.6	131.667	134.333	122.333	2.66667	-9.33333	-3.33333
o102	2	0	2	76	2	3	94	10	15	20	18	13	25	38	5	4.8	4.9	152.667	151	156.333	-1.66667	3.66667	1
o103	2	1	1	74	3	4	100	18	21	24	25	10	25	35	5.4	6.2	5.8	111.667	115.333	131	3.66667	19.3333	11.5
o12	2	1	2	79	4	2	97	14	19	28	27	18	29	38	5.8	5.8	5.8	134.667	135.667	144.667	1	10	5.5
o136	2	1	1	73	3	4	90	9	18	23	23	17	21	34	5	4	4.5	158.333	148.333	153.333	-10	-5	-7.5
o14	2	1	2	75	3	1	98	#NULL!	#NULL!	#NULL!	#NULL!	12	29	35	6.4	6.4	6.4	112.333	113	123	0.666667	10.6667	5.66667
o143	2	1	2	80	4	3	93	14	17	27	23	12	26	38	5.6	6	5.8	107.667	117	138.333	9.33333	30.6667	20
o146	2	1	2	72	4	2	100	10	14	27	18	3	32	40	5.8	6.2	6	138	129.333	125	-8.66667	-13	-10.8333
o148	2	0	2	74	3	3	90	10	13	23	26	20	22	34	4.8	4	4.4	152.667	147.667	163.5	-5	10.8333	2.91667
o18	2	1	2	78	3	1	85	15	18	19	24	10	20	35	6	7	6.5	115.333	132	135	16.6667	19.6667	18.1667
o19	2	0	2	71	3	4	85	11	20	27	25	15	20	37	5.8	5.4	5.6	124.667	123.667	124.5	-1	-0.166667	-0.583333
o204	2	1	2	71	4	3	95	14	15	18	8	10	21	38	5.4	5.8	5.6	143	122.333	146.333	-20.6667	3.33333	-8.66667
o205	2	1	2	73	4	4	94	15	20	35	25	14	29	40	4.8	5.6	5.2	127.667	117.333	116.667	-10.3333	-11	-10.6667
o214	2	0	2	75	5	3	99	13	17	20	13	0	32	39	5.2	5.6	5.4	136	131.333	127.333	-4.66667	-8.66667	-6.66667
o215	2	1	2	67	6	1	99	17	18	27	23	5	30	39	4.8	4.8	4.8	136.667	134.667	145.667	-2	9	3.5
o216	2	0	1	76	5	1	93	11	19	20	23	13	28	38	5	4.8	4.9	153.667	141	168.333	-12.6667	14.6667	1
o218	2	1	1	75	6	3	96	13	18	24	23	4	24	37	5.6	6	5.8	138.667	137.667	146	-1	7.33333	3.16667
o225	2	0	1	75	4	1	99	18	20	33	26	19	25	40	5.8	5.8	5.8	112	145.667	142.667	33.6667	30.6667	32.1667
o231	2	1	2	84	3	4	94	15	12	23	22	14	27	38	4.2	4.4	4.3	152.333	160.667	170	8.33333	17.6667	13
o236	2	1	2	71	4	1	99	15	13	24	19	9	25	34	5.6	3.8	4.7	126.667	124.333	115.667	-2.33333	-11	-6.66667
o239	2	0	1	67	3	1	100	17	23	31	27	2	32	39	5.8	6	5.9	109.667	115.667	128.333	6	18.6667	12.3333
o241	2	1	2	72	3	2	99	14	20	28	23	21	24	35	6.2	6.2	6.2	128.667	125.667	120	-3	-8.66667	-5.83333
o242	2	1	1	70	3	3	93	14	19	27	23	9	16	25	5	4.8	4.9	122.333	116.667	121	-5.66667	-1.33333	-3.5
o243	2	0	2	72	4	1	99	13	17	32	31	6	29	38	4.6	4.8	4.7	120.333	119	126.667	-1.33333	6.33333	2.5
o246	2	0	2	73	3	1	96	12	18	25	23	16	26	36	3.6	5.3	4.45	156.333	165.333	158.5	9	2.16667	5.58333
o248	2	1	2	67	2	1	89	14	13	22	26	17	29	37	5.4	3.8	4.6	160.667	149.333	165.5	-11.3333	4.83333	-3.25
o25	2	1	2	77	2	1	97	13	11	24	24	16	30	39	5.8	5.8	5.8	114	115	136.667	1	22.6667	11.8333
o250	2	1	1	79	6	4	100	19	21	30	27	17	32	36	5	5.8	5.4	145.667	158.667	162.667	13	17	15
o251	2	1	2	75	3	1	98	10	12	31	26	13	23	34	5.4	6	5.7	151.333	169	174	17.6667	22.6667	20.1667
o252	2	0	2	66	5	3	100	10	16	31	32	15	31	39	4.4	5.2	4.8	132	152	153	20	21	20.5
o253	2	0	2	65	3	2	93	13	17	18	12	0	21	31	6	5.4	5.7	122.667	124.667	142.667	2	20	11
o262	2	1	1	85	2	3	92	8	16	27	22	19	23	-99	6.6	6.6	6.6	127.333	131	135.667	3.66667	8.33333	6
o265	2	1	1	70	6	3	99	20	20	27	28	16	30	37	5.6	5.2	5.4	147.667	144	142.333	-3.66667	-5.33333	-4.5
o266	2	1	1	65	4	1	95	5	13	13	16	9	26	34	6	5.8	5.9	125.667	136.667	142	11	16.3333	13.6667
o269	2	0	1	72	6	1	93	17	21	23	24	7	31	38	4.2	5	4.6	145.667	133	136	-12.6667	-9.66667	-11.1667
o272	2	0	2	74	3	4	94	11	16	23	20	9	19	34	5.2	4.4	4.8	138.667	141.667	147.667	3	9	6
o273	2	0	2	65	3	1	88	5	16	31	17	0	26	39	5.6	6	5.8	108	110.333	120.667	2.33333	12.6667	7.5
o275	2	0	2	72	5	1	98	16	20	20	30	0	29	37	6.6	6.8	6.7	129	134.333	146	5.33333	17	11.1667
o278	2	1	2	77	5	1	95	14	13	26	28	21	31	39	6	6.6	6.3	138.333	153.667	137.333	15.3333	-1	7.16667
o279	2	1	2	79	4	3	91	13	17	18	15	4	29	39	4.8	4.8	4.8	145.333	151	147.667	5.66667	2.33333	4
o283	2	0	2	76	4	1	92	15	20	30	24	13	25	38	6.4	6.2	6.3	132.667	134	141.667	1.33333	9	5.16667
o284	2	0	1	76	4	1	90	11	13	24	#NULL!	#NULL!	33	37	5.4	4.8	5.1	143	138	141.333	-5	-1.66667	-3.33333
o292	2	1	1	67	4	1	100	16	21	30	26	15	32	37	5.8	6	5.9	125	128.667	127.667	3.66667	2.66667	3.16667
o31	2	1	1	72	3	1	97	17	18	22	26	3	29	39	5.8	4.6	5.2	118.667	124.333	119	5.66667	0.333333	3
o33	2	0	1	69	3	2	97	12	21	25	22	21	25	35	6.6	6.6	6.6	127	136	150	9	23	16
o35	2	0	1	73	3	1	#NULL!	18	19	23	15	0	25	34	5.6	5.2	5.4	124.667	128.333	151.333	3.66667	26.6667	15.1667
o37	2	0	2	73	6	4	98	10	15	29	33	20	26	35	6.4	4.6	5.5	116	125.333	139.667	9.33333	23.6667	16.5
o40	2	0	1	76	4	4	98	14	11	29	29	#NULL!	31	39	5.8	6	5.9	149	157.667	156	8.66667	7	7.83333
o42	2	0	2	72	5	4	96	18	17	27	28	17	28	38	5	3.8	4.4	148.667	143.333	150.333	-5.33333	1.66667	-1.83333
o44	2	1	2	82	3	1	95	11	15	27	25	22	23	36	5.4	3.4	4.4	149.667	170.667	136.333	21	-13.3333	3.83333
o49	2	0	2	76	4	1	97	18	19	28	#NULL!	6	32	38	5	4.2	4.6	123.333	122	145	-1.33333	21.6667	10.1667
o58	2	1	1	79	2	1	90	15	14	34	22	20	22	39	6.6	6.8	6.7	140.333	157.667	156.333	17.3333	16	16.6667
o62	2	0	2	75	2	4	86	17	10	18	20	#NULL!	11	33	6.2	5	5.6	152.667	160.667	150	8	-2.66667	2.66667
o66	2	0	1	81	3	4	92	6	21	28	25	19	21	36	5.2	5.6	5.4	144	148.667	160.667	4.66667	16.6667	10.6667
o70	2	1	2	75	4	4	98	18	15	27	25	21	28	39	6.8	3.4	5.1	119.333	125.333	139	6	19.6667	12.8333
o78	2	1	2	79	4	3	93	9	15	21	19	8	23	37	5.2	4.4	4.8	139.333	149.667	148	10.3333	8.66667	9.5
o85	2	0	2	77	4	1	90	18	18	29	22	10	22	37	6.4	6.8	6.6	139	140	129.667	1	-9.33333	-4.16667
o89	2	0	1	78	4	1	96	#NULL!	#NULL!	33	21	13	34	36	3.8	3.6	3.7	115.333	116.5	118.333	1.16667	3	2.08333
o99	2	1	2	73	5	1	#NULL!	9	16	18	22	13	30	37	6	6.4	6.2	113.667	112	107.5	-1.66667	-6.16667	-3.91667
oo1	2	1	2	69	6	3	98	14	14	17	22	6	30	39	6.2	5	5.6	154	146.333	145	-7.66667	-9	-8.33333

## Sheet: legend
age group	1	young			MT	Matching Task
	2	old			AT	Animation task
					SR_motivation	Self reported motivation
condition	0	low self-involvement			SBP	Systolic blood pressure
	1	high self-involvement			SPBr	Systolic blood pressure reactivity
gender	1	male
	2	female
education	1	to 8th grade
	2	high school, no diploma
	3	high school diploma & equivalent
	4	bachelor degree (3 years)
	5	master degree (2 years)
	6	doctorate degree & professional degree
medication	1	no
	2	diuretics or statine
	3	ace or calcium
	4	betablockers or not known
